# Supplementary material for: Plasmid Construction Using Recombination Activity in the Fission Yeast Schizosaccharomyces pombe
Source: PLoS One. 2010 Mar 11;5(3):e9652. doi: 10.1371/journal.pone.0009652 (PMC2836380; doi:10.1371/journal.pone.0009652)
Supplement: Text S1 — This is a text file containing the nucleotide sequence of pKH001. (0.01 MB TXT) [file pone.0009652.s002.txt]

LOCUS              pDblet_leu1        6573 bp ds-DNA   circular     05-JAN-2010
DEFINITION  .
ACCESSION   
VERSION     
SOURCE      .
  ORGANISM  .
COMMENT     
COMMENT     ApEinfo:methylated:1
FEATURES             Location/Qualifiers
     misc_feature    complement(5974..6555)
                     /label=ARS302
                     /ApEinfo_fwdcolor=#ff0000
                     /ApEinfo_revcolor=#ff0000
     misc_feature    complement(5386..5967)
                     /label=ARS302(1)
                     /ApEinfo_label=ARS302
                     /ApEinfo_fwdcolor=#ff0000
                     /ApEinfo_revcolor=#ff0000
     gene            61..991
                     /label=AmpR
                     /ApEinfo_fwdcolor=#996633
                     /ApEinfo_revcolor=#996633
     rep_origin      1146..1765
                     /label=pBR322_origin
                     /ApEinfo_fwdcolor=#996633
                     /ApEinfo_revcolor=#996633
     misc_feature    complement(2348..2364)
                     /label=M13_forward20_primer
                     /ApEinfo_fwdcolor=#800080
                     /ApEinfo_revcolor=#800080
     misc_feature    2138..2156
                     /label=M13_reverse_primer
                     /ApEinfo_fwdcolor=#800080
                     /ApEinfo_revcolor=#800080
     misc_feature    3013..4985
                     /label=leu1+
                     /ApEinfo_fwdcolor=cyan
                     /ApEinfo_revcolor=green
     misc_feature    complement(2204..2311)
                     /label=MCS
                     /ApEinfo_fwdcolor=cyan
                     /ApEinfo_revcolor=green
ORIGIN
        1 AGGTGGCACT TTTCGGGGAA ATGTGCGCGG AACCCCTATT TGTTTATTTT TCTAAATACA
       61 ttcaaatatg tatccgctca tgagacaata accctgataa atgcttcaat aatattgaaa
      121 aaggaagagt ATGAGTATTC AACATTTCCG TGTCGCCCTT ATTCCCTTTT TTGCGGCATT
      181 TTGCCTTCCT GTTTTTGCTC ACCCAGAAAC GCTGGTGAAA GTAAAAGATG CTGAAGATCA
      241 GTTGGGTGCA CGAGTGGGTT ACATCGAACT GGATCTCAAC AGCGGTAAGA TCCTTGAGAG
      301 TTTTCGCCCC GAAGAACGTT TTCCAATGAT GAGCACTTTT AAAGTTCTGC TATGTGGCGC
      361 GGTATTATCC CGTATTGACG CCGGGCAAGA GCAACTCGGT CGCCGCATAC ACTATTCTCA
      421 GAATGACTTG GTTGAGTACT CACCAGTCAC AGAAAAGCAT CTTACGGATG GCATGACAGT
      481 AAGAGAATTA TGCAGTGCTG CCATAACCAT GAGTGATAAC ACTGCGGCCA ACTTACTTCT
      541 GACAACGATC GGAGGACCGA AGGAGCTAAC CGCTTTTTTG CACAACATGG GGGATCATGT
      601 AACTCGCCTT GATCGTTGGG AACCGGAGCT GAATGAAGCC ATACCAAACG ACGAGCGTGA
      661 CACCACGATG CCTGTAGCAA TGGCAACAAC GTTGCGCAAA CTATTAACTG GCGAACTACT
      721 TACTCTAGCT TCCCGGCAAC AATTAATAGA CTGGATGGAG GCGGATAAAG TTGCAGGACC
      781 ACTTCTGCGC TCGGCCCTTC CGGCTGGCTG GTTTATTGCT GATAAATCTG GAGCCGGTGA
      841 GCGTGGGTCT CGCGGTATCA TTGCAGCACT GGGGCCAGAT GGTAAGCCCT CCCGTATCGT
      901 AGTTATCTAC ACGACGGGGA GTCAGGCAAC TATGGATGAA CGAAATAGAC AGATCGCTGA
      961 GATAGGTGCC TCACTGATTA AGCATTGGTA Actgtcagac caagtttact catatatact
     1021 ttagattgat ttaaaacttc atttttaatt taaaaggatc taggtgaaga tcctttttga
     1081 taatctcatg accaaaatcc cttaacgtga gttttcgttc cactgagcgt cagaccccgt
     1141 agaaaAGATC AAAGGATCTT CTTGAGATCC TTTTTTTCTG CGCGTAATCT GCTGCTTGCA
     1201 AACAAAAAAA CCACCGCTAC CAGCGGTGGT TTGTTTGCCG GATCAAGAGC TACCAACTCT
     1261 TTTTCCGAAG GTAACTGGCT TCAGCAGAGC GCAGATACCA AATACTGTCC TTCTAGTGTA
     1321 GCCGTAGTTA GGCCACCACT TCAAGAACTC TGTAGCACCG CCTACATACC TCGCTCTGCT
     1381 AATCCTGTTA CCAGTGGCTG CTGCCAGTGG CGATAAGTCG TGTCTTACCG GGTTGGACTC
     1441 AAGACGATAG TTACCGGATA AGGCGCAGCG GTCGGGCTGA ACGGGGGGTT CGTGCACACA
     1501 GCCCAGCTTG GAGCGAACGA CCTACACCGA ACTGAGATAC CTACAGCGTG AGCTATGAGA
     1561 AAGCGCCACG CTTCCCGAAG GGAGAAAGGC GGACAGGTAT CCGGTAAGCG GCAGGGTCGG
     1621 AACAGGAGAG CGCACGAGGG AGCTTCCAGG GGGAAACGCC TGGTATCTTT ATAGTCCTGT
     1681 CGGGTTTCGC CACCTCTGAC TTGAGCGTCG ATTTTTGTGA TGCTCGTCAG GGGGGCGGAG
     1741 CCTATGGAAA AACGCCAGCA ACGCGGCCTT TTTACGGTTC CTGGCCTTTT GCTGGCCTTT
     1801 TGCTCACATG TTCTTTCCTG CGTTATCCCC TGATTCTGTG GATAACCGTA TTACCGCCTT
     1861 TGAGTGAGCT GATACCGCTC GCCGCAGCCG AACGACCGAG CGCAGCGAGT CAGTGAGCGA
     1921 GGAAGCGGAA GAGCGCCCAA TACGCAAACC GCCTCTCCCC GCGCGTTGGC CGATTCATTA
     1981 ATGCAGCTGG CACGACAGGT TTCCCGACTG GAAAGCGGGC AGTGAGCGCA ACGCAATTAA
     2041 TGTGAGTTAG CTCACTCATT AGGCACCCCA GGCTTTACAC TTTATGCTTC CGGCTCGTAT
     2101 GTTGTGTGGA ATTGTGAGCG GATAACAATT TCACACAGGA AACAGCTATG ACCATGATTA
     2161 CGCCAAGCGC GCAATTAACC CTCACTAAAG GGAACAAAAG CTGGAGCTCC ACCGCGGTGG
     2221 CGGCCGCTCT AGAACTAGTG GATCCCCCGG GCTGCAGGAA TTCGATATCA AGCTTATCGA
     2281 TACCGTCGAC CTCGAGGGGG GGCCCGGTAC CCAATTCGCC CTATAGTGAG TCGTATTACG
     2341 CGCGCTCACT GGCCGTCGTT TTACAACGTC GTGACTGGGA AAACCCTGGC GTTACCCAAC
     2401 TTAATCGCCT TGCAGCACAT CCCCCTTTCG CCAGCTGGCG TAATAGCGAA GAGGCCCGCA
     2461 CCGATCGCCC TTCCCAACAG TTGCGCAGCC TGAATGGCGA ATGGCGCGAC GCGCCCTGTA
     2521 GCGGCGCATT AAGCGCGGCG GGTGTGGTGG TTACGCGCAG CGTGACCGCT ACACTTGCCA
     2581 GCGCCCTAGC GCCCGCTCCT TTCGCTTTCT TCCCTTCCTT TCTCGCCACG TTCGCCGGCT
     2641 TTCCCCGTCA AGCTCTAAAT CGGGGGCTCC CTTTAGGGTT CCGATTTAGT GCTTTACGGC
     2701 ACCTCGACCC CAAAAAACTT GATTAGGGTG ATGGTTCACG TAGTGGGCCA TCGCCCTGAT
     2761 AGACGGTTTT TCGCCCTTTG ACGTTGGAGT CCACGTTCTT TAATAGTGGA CTCTTGTTCC
     2821 AAACTGGAAC AACACTCAAC CCTATCTCGG TCTATTCTTT TGATTTATAA GGGATTTTGC
     2881 CGATTTCGGC CTATTGGTTA AAAAATGAGC TGATTTAACA AAAATTTAAC GCGAATTTTA
     2941 ACAAAATATT AACGTTTACA ATTTCCTGAT GCGGTATTTT CTCCTTACGC ATCTGTGCGG
     3001 TATTTCACAC CGatgtattt tttaagtatt acacttagct tattaatttt atatatacat
     3061 tctacctctg tgggtttaaa gacaactcgt acacatactc aaattattta tgaacattat
     3121 aatgcatatt cgtactgtct attaaacatt tttttgacat taaaaatttc gtttactaac
     3181 gtagaaagcg ctgataattg aggctactat tttaatatct agaaacaaag attcattaat
     3241 taattaagta agctccagga tacttgtata tttcgttaaa aaagcgcaat ttcaacaatt
     3301 cctatgaaca tccatgattt catcacaaaa tcaaacatat caggatttaa cgtgaattat
     3361 ttgctttctt gtgattttca tctgatttct ggtcatttac gttactgtaa acaagctttt
     3421 taaaaaaagg attttttacg caatattatc gatatcccaa tctgtagtat aaaaagtgca
     3481 acagtgttga gtttcccgaa accaggcatt tttgcggtag ggtctgaaac tttcacgaaa
     3541 ccatttcaca acaaaacttc ttcaacaacA TGTGTGCAAA GAAAATCGTC GTCTTACCAG
     3601 GAGACCATAT TGGCCCTGAA ATTGTTGCTT CTGCCTTGGA GGTTTTGAAA GTCGTTGAGA
     3661 AGAAGCGACC TGAGTTAAAA CTCGAGTTTG AAGAACACAA GATTGGAGGT GCCTCTATTG
     3721 ATGCCTATGG AACCCCTTTG ACTGACGAGA CTGTGAAGGC TTGTTTGGAA GCTGACGGTG
     3781 TTCTTTTGGG TGCCGTTGGT GGTCCTGAAT GGACCAACCC CAATTGTCGT CCTGAGCAAG
     3841 GTTTATTGAA GCTTCGTAAG AGTATGGGTG TTTGGGCCAA CCTTCGACCT TGCAACTTTG
     3901 CCAGCAAGTC TTTAGTCAAG TACAGCCCTT TGAAGCCTGA AATCGTTGAA GGTGTCGATT
     3961 TTTGTGTTGT ACGAGAACTT ACTGGAGGTT GTTACTTTGG TGAGCGCACT GAGGACAACG
     4021 GATCGGGTTA TGCTATGGAC ACTTGGCCTT ACAGTTTGGA AGAAGTTTCT CGTATTGCTC
     4081 GTTTGGCTGC TTGGTTAGCT GAAACTTCCA ACCCTCCTGC TCCCGTCACA TTACTCGACA
     4141 AAGCTAATGT TTTGGCAACT TCTCGTCTTT GGCGCAAGAC TGTAGCTAAG ATTTTTAAGG
     4201 AGGAATATCC TCACCTTACC TTAAAAAACC AGCTCATTGA CTCCGCAGCC ATGCTTTTGG
     4261 TCAAGAGCCC TCGTACACTT AACGGTGTTG TTTTGACTGA CAACTTGTTT GGTGACATTA
     4321 TTTCAGATGA GGCTTCTGTC ATTCCTGGTA GCTTGGGCCT TTTGCCTTCT GCCTCCCTTT
     4381 CCGGTGTGGT AGGAAAATCA GAAGAAAAGG TTCATTGTTT GGTTGAGCCC ATTCACGGTA
     4441 GCGCTCCCGA TATCGCTGGC AAGGGCATTG TTAATCCTGT TGGTACAATT TTATCTGCTT
     4501 CCCTTCTCCT TCGTTATGGT TTGAATGCTC CTAAGGAGGC TGAAGCTATC GAAGCCGCCG
     4561 TACGCAAGGT CTTGGATGAT ACTTCAATTG GTGGACGTGG TCTTTATACT CGCGATTTGG
     4621 GAGGTGAGGC TTCTACCGCT GATATTACTA AGGCTGTTGT TGAAGAACTT GAAAAAATTT
     4681 TGTAAtaggg tttaatgtag aataaattca tatgatttga tttgacctaa tttttattga
     4741 ttaattgtgt cgcatattta ttatcgttaa aaatgcaatt gacaaaagcg taaattttaa
     4801 ggctctaatg ttttttcttt tggtatgtta tagtcaagca aagatgtatt aagttgcaaa
     4861 agcatggaat tgatttacga catccgttca actttatgac cgagttgtcg ctgtgtactt
     4921 actctttttt tactatgaaa agtttcaaac ataatatcat taattatttc tttttaaacg
     4981 aagtaAAAGC CAATGAAAGA TGTATGTAGA TGAATGTAAA ATACCATGTA GACAAACAAG
     5041 ATAAAACTTG GTTATAAACA TTGGTGTTGG AACAGAATAA ATTAGATGTC AAAAAGTTTC
     5101 GTCAATATCA CAAGCTCCAT ATGGTGCACT CTCAGTACAA TCTGCTCTGA TGCCGCATAG
     5161 TTAAGCCAGC CCCGACACCC GCCAACACCC GCTGACGCGC CCTGACGGGC TTGTCTGCTC
     5221 CCGGCATCCG CTTACAGACA AGCTGTGACC GTCTCCGGGA GCTGCATGTG TCAGAGGTTT
     5281 TCACCGTCAT CACCGAAACG CGCGAGACGA AAGGGCCTCG TGATACGCCT ATTTTTATAG
     5341 GTTAATGTCA TGATAATAAT GGTTTCTTAG ACGTCCGGGG GATCCATAAT TTTATGAATG
     5401 AAGACGATGG CATGTTTATG CCGTTTTCTA AGTATCAACT TTGATGCATT TTTTTGCATT
     5461 TTTGATAGCT TTTGGATAAG TTATGACTTT TACGATATAT TTCCACAGCC AAAAAAATGA
     5521 CATTACAATG ACAAGATAAT ATTTATAGCG AAAATTTTAT TAGTATTCAG AGATTGTTTA
     5581 GCGCCAAATA CATATTTCAA CAGGTTTTTT TTTTTTTTTT TTTTAATTAA TATAAAAAAT
     5641 AGTATTAGAT GGGTCTCATG AATAATATAC AATATACAAA ATTCATTCGT TCTAATGCAA
     5701 AGAGTTCGCT AAAAATTATT CCTATTTTAT ATGATTTATT TCTTAATTTG TTACAATATT
     5761 GTAAGCTATA CAAAAGGTAA TAGACTTTTT ATATAATATT ATTACAATCC CTTGTTAGTA
     5821 TATATATATC TATACCTATA CATAAAATAT CTATCAAATT TACAAAAATT ATTTATTTAT
     5881 ATAATTTGGA GTAAAACTTT AGCTTTTCAT CACAATTATA AAATTGAATT TATCAAGTAA
     5941 AAGAGTTTAT GTATTAGTCG CCTAGAAGGA TCCATAATTT TATGAATGAA GACGATGGCA
     6001 TGTTTATGCC GTTTTCTAAG TATCAACTTT GATGCATTTT TTTGCATTTT TGATAGCTTT
     6061 TGGATAAGTT ATGACTTTTA CGATATATTT CCACAGCCAA AAAAATGACA TTACAATGAC
     6121 AAGATAATAT TTATAGCGAA AATTTTATTA GTATTCAGAG ATTGTTTAGC GCCAAATACA
     6181 TATTTCAACA GGTTTTTTTT TTTTTTTTTT TTAATTAATA TAAAAAATAG TATTAGATGG
     6241 GTCTCATGAA TAATATACAA TATACAAAAT TCATTCGTTC TAATGCAAAG AGTTCGCTAA
     6301 AAATTATTCC TATTTTATAT GATTTATTTC TTAATTTGTT ACAATATTGT AAGCTATACA
     6361 AAAGGTAATA GACTTTTTAT ATAATATTAT TACAATCCCT TGTTAGTATA TATATATCTA
     6421 TACCTATACA TAAAATATCT ATCAAATTTA CAAAAATTAT TTATTTATAT AATTTGGAGT
     6481 AAAACTTTAG CTTTTCATCA CAATTATAAA ATTGAATTTA TCAAGTAAAA GAGTTTATGT
     6541 ATTAGTCGCC TAGAAGGATC CACTAGGGAC GTC  
//
