# Supplementary material for: Plasmid Construction Using Recombination Activity in the Fission Yeast Schizosaccharomyces pombe
Source: PLoS One. 2010 Mar 11;5(3):e9652. doi: 10.1371/journal.pone.0009652 (PMC2836380; doi:10.1371/journal.pone.0009652)
Supplement: Text S2 — This is a text file containing the nucleotide sequence of pKH002. (0.01 MB TXT) [file pone.0009652.s003.txt]

LOCUS              pDblet_ade6        6980 bp ds-DNA   circular     05-JAN-2010
DEFINITION  .
ACCESSION   
VERSION     
SOURCE      .
  ORGANISM  .
COMMENT     
COMMENT     ApEinfo:methylated:1
FEATURES             Location/Qualifiers
     misc_feature    complement(6381..6962)
                     /label=ARS302
                     /ApEinfo_fwdcolor=#ff0000
                     /ApEinfo_revcolor=#ff0000
     misc_feature    complement(5793..6374)
                     /label=ARS302(1)
                     /ApEinfo_label=ARS302
                     /ApEinfo_fwdcolor=#ff0000
                     /ApEinfo_revcolor=#ff0000
     gene            61..991
                     /label=AmpR
                     /ApEinfo_fwdcolor=#996633
                     /ApEinfo_revcolor=#996633
     rep_origin      1146..1765
                     /label=pBR322_origin
                     /ApEinfo_fwdcolor=#996633
                     /ApEinfo_revcolor=#996633
     misc_feature    complement(2348..2364)
                     /label=M13_forward20_primer
                     /ApEinfo_fwdcolor=#800080
                     /ApEinfo_revcolor=#800080
     misc_feature    2138..2156
                     /label=M13_reverse_primer
                     /ApEinfo_fwdcolor=#800080
                     /ApEinfo_revcolor=#800080
     misc_feature    3013..5392
                     /label=ade6+
                     /ApEinfo_fwdcolor=cyan
                     /ApEinfo_revcolor=green
     misc_feature    complement(2204..2311)
                     /label=MCS
                     /ApEinfo_fwdcolor=cyan
                     /ApEinfo_revcolor=green
ORIGIN
        1 AGGTGGCACT TTTCGGGGAA ATGTGCGCGG AACCCCTATT TGTTTATTTT TCTAAATACA
       61 ttcaaatatg tatccgctca tgagacaata accctgataa atgcttcaat aatattgaaa
      121 aaggaagagt ATGAGTATTC AACATTTCCG TGTCGCCCTT ATTCCCTTTT TTGCGGCATT
      181 TTGCCTTCCT GTTTTTGCTC ACCCAGAAAC GCTGGTGAAA GTAAAAGATG CTGAAGATCA
      241 GTTGGGTGCA CGAGTGGGTT ACATCGAACT GGATCTCAAC AGCGGTAAGA TCCTTGAGAG
      301 TTTTCGCCCC GAAGAACGTT TTCCAATGAT GAGCACTTTT AAAGTTCTGC TATGTGGCGC
      361 GGTATTATCC CGTATTGACG CCGGGCAAGA GCAACTCGGT CGCCGCATAC ACTATTCTCA
      421 GAATGACTTG GTTGAGTACT CACCAGTCAC AGAAAAGCAT CTTACGGATG GCATGACAGT
      481 AAGAGAATTA TGCAGTGCTG CCATAACCAT GAGTGATAAC ACTGCGGCCA ACTTACTTCT
      541 GACAACGATC GGAGGACCGA AGGAGCTAAC CGCTTTTTTG CACAACATGG GGGATCATGT
      601 AACTCGCCTT GATCGTTGGG AACCGGAGCT GAATGAAGCC ATACCAAACG ACGAGCGTGA
      661 CACCACGATG CCTGTAGCAA TGGCAACAAC GTTGCGCAAA CTATTAACTG GCGAACTACT
      721 TACTCTAGCT TCCCGGCAAC AATTAATAGA CTGGATGGAG GCGGATAAAG TTGCAGGACC
      781 ACTTCTGCGC TCGGCCCTTC CGGCTGGCTG GTTTATTGCT GATAAATCTG GAGCCGGTGA
      841 GCGTGGGTCT CGCGGTATCA TTGCAGCACT GGGGCCAGAT GGTAAGCCCT CCCGTATCGT
      901 AGTTATCTAC ACGACGGGGA GTCAGGCAAC TATGGATGAA CGAAATAGAC AGATCGCTGA
      961 GATAGGTGCC TCACTGATTA AGCATTGGTA Actgtcagac caagtttact catatatact
     1021 ttagattgat ttaaaacttc atttttaatt taaaaggatc taggtgaaga tcctttttga
     1081 taatctcatg accaaaatcc cttaacgtga gttttcgttc cactgagcgt cagaccccgt
     1141 agaaaAGATC AAAGGATCTT CTTGAGATCC TTTTTTTCTG CGCGTAATCT GCTGCTTGCA
     1201 AACAAAAAAA CCACCGCTAC CAGCGGTGGT TTGTTTGCCG GATCAAGAGC TACCAACTCT
     1261 TTTTCCGAAG GTAACTGGCT TCAGCAGAGC GCAGATACCA AATACTGTCC TTCTAGTGTA
     1321 GCCGTAGTTA GGCCACCACT TCAAGAACTC TGTAGCACCG CCTACATACC TCGCTCTGCT
     1381 AATCCTGTTA CCAGTGGCTG CTGCCAGTGG CGATAAGTCG TGTCTTACCG GGTTGGACTC
     1441 AAGACGATAG TTACCGGATA AGGCGCAGCG GTCGGGCTGA ACGGGGGGTT CGTGCACACA
     1501 GCCCAGCTTG GAGCGAACGA CCTACACCGA ACTGAGATAC CTACAGCGTG AGCTATGAGA
     1561 AAGCGCCACG CTTCCCGAAG GGAGAAAGGC GGACAGGTAT CCGGTAAGCG GCAGGGTCGG
     1621 AACAGGAGAG CGCACGAGGG AGCTTCCAGG GGGAAACGCC TGGTATCTTT ATAGTCCTGT
     1681 CGGGTTTCGC CACCTCTGAC TTGAGCGTCG ATTTTTGTGA TGCTCGTCAG GGGGGCGGAG
     1741 CCTATGGAAA AACGCCAGCA ACGCGGCCTT TTTACGGTTC CTGGCCTTTT GCTGGCCTTT
     1801 TGCTCACATG TTCTTTCCTG CGTTATCCCC TGATTCTGTG GATAACCGTA TTACCGCCTT
     1861 TGAGTGAGCT GATACCGCTC GCCGCAGCCG AACGACCGAG CGCAGCGAGT CAGTGAGCGA
     1921 GGAAGCGGAA GAGCGCCCAA TACGCAAACC GCCTCTCCCC GCGCGTTGGC CGATTCATTA
     1981 ATGCAGCTGG CACGACAGGT TTCCCGACTG GAAAGCGGGC AGTGAGCGCA ACGCAATTAA
     2041 TGTGAGTTAG CTCACTCATT AGGCACCCCA GGCTTTACAC TTTATGCTTC CGGCTCGTAT
     2101 GTTGTGTGGA ATTGTGAGCG GATAACAATT TCACACAGGA AACAGCTATG ACCATGATTA
     2161 CGCCAAGCGC GCAATTAACC CTCACTAAAG GGAACAAAAG CTGGAGCTCC ACCGCGGTGG
     2221 CGGCCGCTCT AGAACTAGTG GATCCCCCGG GCTGCAGGAA TTCGATATCA AGCTTATCGA
     2281 TACCGTCGAC CTCGAGGGGG GGCCCGGTAC CCAATTCGCC CTATAGTGAG TCGTATTACG
     2341 CGCGCTCACT GGCCGTCGTT TTACAACGTC GTGACTGGGA AAACCCTGGC GTTACCCAAC
     2401 TTAATCGCCT TGCAGCACAT CCCCCTTTCG CCAGCTGGCG TAATAGCGAA GAGGCCCGCA
     2461 CCGATCGCCC TTCCCAACAG TTGCGCAGCC TGAATGGCGA ATGGCGCGAC GCGCCCTGTA
     2521 GCGGCGCATT AAGCGCGGCG GGTGTGGTGG TTACGCGCAG CGTGACCGCT ACACTTGCCA
     2581 GCGCCCTAGC GCCCGCTCCT TTCGCTTTCT TCCCTTCCTT TCTCGCCACG TTCGCCGGCT
     2641 TTCCCCGTCA AGCTCTAAAT CGGGGGCTCC CTTTAGGGTT CCGATTTAGT GCTTTACGGC
     2701 ACCTCGACCC CAAAAAACTT GATTAGGGTG ATGGTTCACG TAGTGGGCCA TCGCCCTGAT
     2761 AGACGGTTTT TCGCCCTTTG ACGTTGGAGT CCACGTTCTT TAATAGTGGA CTCTTGTTCC
     2821 AAACTGGAAC AACACTCAAC CCTATCTCGG TCTATTCTTT TGATTTATAA GGGATTTTGC
     2881 CGATTTCGGC CTATTGGTTA AAAAATGAGC TGATTTAACA AAAATTTAAC GCGAATTTTA
     2941 ACAAAATATT AACGTTTACA ATTTCCTGAT GCGGTATTTT CTCCTTACGC ATCTGTGCGG
     3001 TATTTCACAC CGtagtgata cgcacattga aacatggacg acttttaata gaccgtattc
     3061 tgcacttggt tcgacgacaa gtattctttc aacttggtgg tgaggtaaac gaaatccagc
     3121 ctggtgcagt ataaggtata acgacaacaa acgttgcttt atatatggat aacgacatat
     3181 acatttattt cttgaaaaaa tagcaaagct atattgattt tagcgtatgc tgctttaaag
     3241 ttgcatttca caatgcttgg aaatgtaacg atgacagaat taatacgatg caaaactcaa
     3301 ataataaact gcgcactaac tcactacaat aaacaacttt gaaaaaaaga ttcgtttttt
     3361 caacatttac catctcatta agctgagctg ccaaggtata tacatacttc atcgaatatg
     3421 agcgaaaaac aggttgtagg gatccttgga ggtggtcaat tgggccgaat gATGGTAGAG
     3481 GCAGCCCATC GCTTAAACAT CAAATGCATC ATCTTGGATG CAGCAAATTC TCCTGCCAAA
     3541 CAAATTGATG GAGGACGTGA GCACATTGAT GCATCATTTA CTGACCCCGA TGCAATTGTT
     3601 GAACTGTCTA AGAAGTGCAC GTTATTAACA ACTGAAATTG AGCATATTAA CACTGATGCC
     3661 TTGGCAGCCG TTACGAAATC TGTTGCTGTT GAACCCTCTC CTGCAACTCT GCGATGCATT
     3721 CAAGACAAAT ATCTTCAAAA ACAGCATTTA CAGGTTTTTA AGATTGCACT TCCTGAATTT
     3781 TGCGATGCAC CTGACCAGGA AAGTGTTGAA AAAGCAGGCC AAGAGTTTGG TTATCCTTTT
     3841 GTACTGAAAA GTAAAACATT GGCTTACGAC GGTCGTGGAA ATTACGTTGT TCATCAACCA
     3901 TCTGAGATTC CTACTGCCAT CAAAGCACTT GGTGATCGTC CGCTTTATGT TGAAAAGTTC
     3961 GTTCCTTTCT CCATGGAAAT TGCAGTGATG GTAGTACGCA GTTTAGACGG AAAAGTTTAT
     4021 GCTTATCCTA CAACTGAGAC CATTCAAAAG GATAATGTTT GTCATTTAGT ATATGCCCCT
     4081 GCTCGTCTTC CCTTCTCAAT TCAACAGCGT GCTCAAACCC TTGCCATGGA TGCGGTGCGC
     4141 ACTTTTGAAG GCGCTGGTAT ATATGGTGTA GAGATGTTTG TTTTGCAAGA TGGTGAGACC
     4201 ATTTTACTCA ACGAAATTGC TCCTCGGCCT CACAATTCAG GTCACTACAC CATTGAAGCT
     4261 TGCCCAACTT CTCAGTTTGA AGCTCACTTA CGGGCCATAT GTGGTCTTCC TTTCAGCGAA
     4321 ATCAACACCC AACTCTCGAC TTCCACAACT CATGCGTTGA TGGTAAATAT TTTAGGTACT
     4381 GATGATCCTG ATTATGTTTC AAAGATCGCT AAACGTTCTC TGTCCATTCC CGGTGCAACT
     4441 TTGCATCTTT ATGGTAAAGC TGAATCTAGA AAGGGTCGCA AGATGGGACA CGTTACCATC
     4501 ATTTCTGATT CACCTCAAGA ATGTGAACGT AGGTATCAGA TGCTTCTTGA CGTCAAAGAT
     4561 CCTGTCGAAT CACCTGTTGT TGGTATTATC ATGGGTTCGG ATTCTGATTT AAGCAAGATG
     4621 AAAGATGCTG CCGTCATTTT AGATGAATTC AAGGTGCCTT ACGAACTTAC TATTGTTTCA
     4681 GCTCACCGCA CACCAGATCG CATGGTTACT TATGCTCGTA CCGCAGCTTC AAGAGGGTTG
     4741 CGTGTGATTA TTGCTGGTGC TGGTGGTGCC GCTCATTTGC CTGGTATGGT TGCTGCAATG
     4801 ACACCTCTTC CAGTAATCGG CGTTCCTGTA AAAGGAAGCA CTCTTGACGG AGTTGACTCT
     4861 CTTCACTCTA TTGTTCAGAT GCCTCGAGGT GTCCCTGTCG CCACTGTTGC TATCAATAAT
     4921 AGCCAAAATG CCGGTATTTT AGCCTGTCGT ATACTTGCTA CATTTCAACC CTCCCTTTTG
     4981 GCTGCTATGG AGAGCTTTAT GGACAATATG AAAGAGATTG TTTTAGAAAA GGCTGATAAA
     5041 TTAGAAAAAG TTGGTTGGAA AAATTATTCT GCATAGGCGA CCATAGACAT AActgttaaa
     5101 tgattttgct tgctttttgt tttaaataat attttatttt gaaattctag attgtaaaat
     5161 gtattctaaa aagtgattaa aaattaaaaa taaaaacccc ccgaataatg tgctgcgacg
     5221 caattaaaaa aaataagaat cctgaataat gtgctgtgaa gcagttgaaa gaaaattaaa
     5281 gaacccaata taatatgcta taaagcaatc aaaaaataat agtaagaaac ccaaataaaa
     5341 ccccgttgac catgttccca attaaattaa cgcatattaa tgcaaaaaat gcAAAGCCAA
     5401 TGAAAGATGT ATGTAGATGA ATGTAAAATA CCATGTAGAC AAACAAGATA AAACTTGGTT
     5461 ATAAACATTG GTGTTGGAAC AGAATAAATT AGATGTCAAA AAGTTTCGTC AATATCACAA
     5521 GCTCCATATG GTGCACTCTC AGTACAATCT GCTCTGATGC CGCATAGTTA AGCCAGCCCC
     5581 GACACCCGCC AACACCCGCT GACGCGCCCT GACGGGCTTG TCTGCTCCCG GCATCCGCTT
     5641 ACAGACAAGC TGTGACCGTC TCCGGGAGCT GCATGTGTCA GAGGTTTTCA CCGTCATCAC
     5701 CGAAACGCGC GAGACGAAAG GGCCTCGTGA TACGCCTATT TTTATAGGTT AATGTCATGA
     5761 TAATAATGGT TTCTTAGACG TCCGGGGGAT CCATAATTTT ATGAATGAAG ACGATGGCAT
     5821 GTTTATGCCG TTTTCTAAGT ATCAACTTTG ATGCATTTTT TTGCATTTTT GATAGCTTTT
     5881 GGATAAGTTA TGACTTTTAC GATATATTTC CACAGCCAAA AAAATGACAT TACAATGACA
     5941 AGATAATATT TATAGCGAAA ATTTTATTAG TATTCAGAGA TTGTTTAGCG CCAAATACAT
     6001 ATTTCAACAG GTTTTTTTTT TTTTTTTTTT TAATTAATAT AAAAAATAGT ATTAGATGGG
     6061 TCTCATGAAT AATATACAAT ATACAAAATT CATTCGTTCT AATGCAAAGA GTTCGCTAAA
     6121 AATTATTCCT ATTTTATATG ATTTATTTCT TAATTTGTTA CAATATTGTA AGCTATACAA
     6181 AAGGTAATAG ACTTTTTATA TAATATTATT ACAATCCCTT GTTAGTATAT ATATATCTAT
     6241 ACCTATACAT AAAATATCTA TCAAATTTAC AAAAATTATT TATTTATATA ATTTGGAGTA
     6301 AAACTTTAGC TTTTCATCAC AATTATAAAA TTGAATTTAT CAAGTAAAAG AGTTTATGTA
     6361 TTAGTCGCCT AGAAGGATCC ATAATTTTAT GAATGAAGAC GATGGCATGT TTATGCCGTT
     6421 TTCTAAGTAT CAACTTTGAT GCATTTTTTT GCATTTTTGA TAGCTTTTGG ATAAGTTATG
     6481 ACTTTTACGA TATATTTCCA CAGCCAAAAA AATGACATTA CAATGACAAG ATAATATTTA
     6541 TAGCGAAAAT TTTATTAGTA TTCAGAGATT GTTTAGCGCC AAATACATAT TTCAACAGGT
     6601 TTTTTTTTTT TTTTTTTTTA ATTAATATAA AAAATAGTAT TAGATGGGTC TCATGAATAA
     6661 TATACAATAT ACAAAATTCA TTCGTTCTAA TGCAAAGAGT TCGCTAAAAA TTATTCCTAT
     6721 TTTATATGAT TTATTTCTTA ATTTGTTACA ATATTGTAAG CTATACAAAA GGTAATAGAC
     6781 TTTTTATATA ATATTATTAC AATCCCTTGT TAGTATATAT ATATCTATAC CTATACATAA
     6841 AATATCTATC AAATTTACAA AAATTATTTA TTTATATAAT TTGGAGTAAA ACTTTAGCTT
     6901 TTCATCACAA TTATAAAATT GAATTTATCA AGTAAAAGAG TTTATGTATT AGTCGCCTAG
     6961 AAGGATCCAC TAGGGACGTC    
//
