# Supplementary material for: Plasmid Construction Using Recombination Activity in the Fission Yeast Schizosaccharomyces pombe
Source: PLoS One. 2010 Mar 11;5(3):e9652. doi: 10.1371/journal.pone.0009652 (PMC2836380; doi:10.1371/journal.pone.0009652)
Supplement: Text S3 — This is a text file containing the nucleotide sequence of pKH003. (0.01 MB TXT) [file pone.0009652.s004.txt]

LOCUS              pDBlet_his5        6836 bp ds-DNA   circular     05-JAN-2010
DEFINITION  .
ACCESSION   
VERSION     
SOURCE      .
  ORGANISM  .
COMMENT     
COMMENT     ApEinfo:methylated:1
FEATURES             Location/Qualifiers
     misc_feature    complement(6237..6818)
                     /label=ARS302
                     /ApEinfo_fwdcolor=#ff0000
                     /ApEinfo_revcolor=#ff0000
     misc_feature    complement(5649..6230)
                     /label=ARS302(1)
                     /ApEinfo_label=ARS302
                     /ApEinfo_fwdcolor=#ff0000
                     /ApEinfo_revcolor=#ff0000
     misc_feature    61..991
                     /label=AmpR
                     /ApEinfo_fwdcolor=#996633
                     /ApEinfo_revcolor=#996633
     rep_origin      1146..1765
                     /label=pBR322_origin
                     /ApEinfo_fwdcolor=#996633
                     /ApEinfo_revcolor=#996633
     misc_feature    complement(2348..2364)
                     /label=M13_forward20_primer
                     /ApEinfo_fwdcolor=#800080
                     /ApEinfo_revcolor=#800080
     misc_feature    2138..2156
                     /label=M13_reverse_primer
                     /ApEinfo_fwdcolor=#800080
                     /ApEinfo_revcolor=#800080
     misc_feature    complement(2204..2311)
                     /label=MCS
                     /ApEinfo_fwdcolor=cyan
                     /ApEinfo_revcolor=green
     misc_feature    3013..5248
                     /label=his5+
                     /ApEinfo_fwdcolor=cyan
                     /ApEinfo_revcolor=green
ORIGIN
        1 AGGTGGCACT TTTCGGGGAA ATGTGCGCGG AACCCCTATT TGTTTATTTT TCTAAATACA
       61 ttcaaatatg tatccgctca tgagacaata accctgataa atgcttcaat aatattgaaa
      121 aaggaagagt ATGAGTATTC AACATTTCCG TGTCGCCCTT ATTCCCTTTT TTGCGGCATT
      181 TTGCCTTCCT GTTTTTGCTC ACCCAGAAAC GCTGGTGAAA GTAAAAGATG CTGAAGATCA
      241 GTTGGGTGCA CGAGTGGGTT ACATCGAACT GGATCTCAAC AGCGGTAAGA TCCTTGAGAG
      301 TTTTCGCCCC GAAGAACGTT TTCCAATGAT GAGCACTTTT AAAGTTCTGC TATGTGGCGC
      361 GGTATTATCC CGTATTGACG CCGGGCAAGA GCAACTCGGT CGCCGCATAC ACTATTCTCA
      421 GAATGACTTG GTTGAGTACT CACCAGTCAC AGAAAAGCAT CTTACGGATG GCATGACAGT
      481 AAGAGAATTA TGCAGTGCTG CCATAACCAT GAGTGATAAC ACTGCGGCCA ACTTACTTCT
      541 GACAACGATC GGAGGACCGA AGGAGCTAAC CGCTTTTTTG CACAACATGG GGGATCATGT
      601 AACTCGCCTT GATCGTTGGG AACCGGAGCT GAATGAAGCC ATACCAAACG ACGAGCGTGA
      661 CACCACGATG CCTGTAGCAA TGGCAACAAC GTTGCGCAAA CTATTAACTG GCGAACTACT
      721 TACTCTAGCT TCCCGGCAAC AATTAATAGA CTGGATGGAG GCGGATAAAG TTGCAGGACC
      781 ACTTCTGCGC TCGGCCCTTC CGGCTGGCTG GTTTATTGCT GATAAATCTG GAGCCGGTGA
      841 GCGTGGGTCT CGCGGTATCA TTGCAGCACT GGGGCCAGAT GGTAAGCCCT CCCGTATCGT
      901 AGTTATCTAC ACGACGGGGA GTCAGGCAAC TATGGATGAA CGAAATAGAC AGATCGCTGA
      961 GATAGGTGCC TCACTGATTA AGCATTGGTA Actgtcagac caagtttact catatatact
     1021 ttagattgat ttaaaacttc atttttaatt taaaaggatc taggtgaaga tcctttttga
     1081 taatctcatg accaaaatcc cttaacgtga gttttcgttc cactgagcgt cagaccccgt
     1141 agaaaAGATC AAAGGATCTT CTTGAGATCC TTTTTTTCTG CGCGTAATCT GCTGCTTGCA
     1201 AACAAAAAAA CCACCGCTAC CAGCGGTGGT TTGTTTGCCG GATCAAGAGC TACCAACTCT
     1261 TTTTCCGAAG GTAACTGGCT TCAGCAGAGC GCAGATACCA AATACTGTCC TTCTAGTGTA
     1321 GCCGTAGTTA GGCCACCACT TCAAGAACTC TGTAGCACCG CCTACATACC TCGCTCTGCT
     1381 AATCCTGTTA CCAGTGGCTG CTGCCAGTGG CGATAAGTCG TGTCTTACCG GGTTGGACTC
     1441 AAGACGATAG TTACCGGATA AGGCGCAGCG GTCGGGCTGA ACGGGGGGTT CGTGCACACA
     1501 GCCCAGCTTG GAGCGAACGA CCTACACCGA ACTGAGATAC CTACAGCGTG AGCTATGAGA
     1561 AAGCGCCACG CTTCCCGAAG GGAGAAAGGC GGACAGGTAT CCGGTAAGCG GCAGGGTCGG
     1621 AACAGGAGAG CGCACGAGGG AGCTTCCAGG GGGAAACGCC TGGTATCTTT ATAGTCCTGT
     1681 CGGGTTTCGC CACCTCTGAC TTGAGCGTCG ATTTTTGTGA TGCTCGTCAG GGGGGCGGAG
     1741 CCTATGGAAA AACGCCAGCA ACGCGGCCTT TTTACGGTTC CTGGCCTTTT GCTGGCCTTT
     1801 TGCTCACATG TTCTTTCCTG CGTTATCCCC TGATTCTGTG GATAACCGTA TTACCGCCTT
     1861 TGAGTGAGCT GATACCGCTC GCCGCAGCCG AACGACCGAG CGCAGCGAGT CAGTGAGCGA
     1921 GGAAGCGGAA GAGCGCCCAA TACGCAAACC GCCTCTCCCC GCGCGTTGGC CGATTCATTA
     1981 ATGCAGCTGG CACGACAGGT TTCCCGACTG GAAAGCGGGC AGTGAGCGCA ACGCAATTAA
     2041 TGTGAGTTAG CTCACTCATT AGGCACCCCA GGCTTTACAC TTTATGCTTC CGGCTCGTAT
     2101 GTTGTGTGGA ATTGTGAGCG GATAACAATT TCACACAGGA AACAGCTATG ACCATGATTA
     2161 CGCCAAGCGC GCAATTAACC CTCACTAAAG GGAACAAAAG CTGGAGCTCC ACCGCGGTGG
     2221 CGGCCGCTCT AGAACTAGTG GATCCCCCGG GCTGCAGGAA TTCGATATCA AGCTTATCGA
     2281 TACCGTCGAC CTCGAGGGGG GGCCCGGTAC CCAATTCGCC CTATAGTGAG TCGTATTACG
     2341 CGCGCTCACT GGCCGTCGTT TTACAACGTC GTGACTGGGA AAACCCTGGC GTTACCCAAC
     2401 TTAATCGCCT TGCAGCACAT CCCCCTTTCG CCAGCTGGCG TAATAGCGAA GAGGCCCGCA
     2461 CCGATCGCCC TTCCCAACAG TTGCGCAGCC TGAATGGCGA ATGGCGCGAC GCGCCCTGTA
     2521 GCGGCGCATT AAGCGCGGCG GGTGTGGTGG TTACGCGCAG CGTGACCGCT ACACTTGCCA
     2581 GCGCCCTAGC GCCCGCTCCT TTCGCTTTCT TCCCTTCCTT TCTCGCCACG TTCGCCGGCT
     2641 TTCCCCGTCA AGCTCTAAAT CGGGGGCTCC CTTTAGGGTT CCGATTTAGT GCTTTACGGC
     2701 ACCTCGACCC CAAAAAACTT GATTAGGGTG ATGGTTCACG TAGTGGGCCA TCGCCCTGAT
     2761 AGACGGTTTT TCGCCCTTTG ACGTTGGAGT CCACGTTCTT TAATAGTGGA CTCTTGTTCC
     2821 AAACTGGAAC AACACTCAAC CCTATCTCGG TCTATTCTTT TGATTTATAA GGGATTTTGC
     2881 CGATTTCGGC CTATTGGTTA AAAAATGAGC TGATTTAACA AAAATTTAAC GCGAATTTTA
     2941 ACAAAATATT AACGTTTACA ATTTCCTGAT GCGGTATTTT CTCCTTACGC ATCTGTGCGG
     3001 TATTTCACAC CGcagggaat gacttctgtg aaaaatatga taagttgctg aatggaaact
     3061 tggcagaaag tcgttaacat tagcagcgaa ctcttttgtg tttcgaataa gttaacgtcc
     3121 aagttctgat cgtctaaaga ccctaatatc gtatttgacg aagtcaagga gagaacctta
     3181 gtagatgctg ccaaacaaaa gctatttcct agtgtaagca aaaatcacgc gtagtagaat
     3241 aattcattaa atcgttgaac actgctttta taaacttata taataaagtt ttgatcagta
     3301 tcgccaatgt tgtattgaac ttgttaacta aattattcaa tccgtactac gaaaaatgga
     3361 atgcccatcc tgatcttaac ttgattagtc ttatagagtc aaagataagt gatggttttt
     3421 tttttaaaat attacgccta tcataaaaag aagcattaaa aaatgcgatt aagaattgcg
     3481 tcttcaattt ccttatatat tgaaacatag tacacactat accttccctt catcttcgac
     3541 tagttgtttt taaaatattt gaaagtttga gcgtgctcag ttttctatgt tgcatataga
     3601 tcaaaggaac atatgtatgt tagtaaatat cattgcattc aactatgcta ttaattaatg
     3661 tttattaaat gatcccaacg catgttgatg ttgtattttg catttggtaa cccgcagttg
     3721 gaattttcag gcatctacgt acaaagtaaa taaagtgcaa aagggtcagc tcattagttt
     3781 tacgggtcct caattcgatg ttgcagattt tacaagtttt taaaatgtat ttcattatta
     3841 ctttttatat gcctaataaa aaagccatag tttaatctat agataacttt ttttccagtg
     3901 cactaacgga cgttacattc ccatacaaaa ctgcgtagtt aaagctaagg aaaagttaat
     3961 atcatgttaa ttaaatacgc tatttacaat aagacattga actcatttat atcgttgaat
     4021 atgaataacc aatttcagcg aatttttaac aaacatcgtt cacctcgttt aaggatatct
     4081 tgtgtatggg gtgttgactt gctttatcga ataattaccg tacctgtaat tggcttgctg
     4141 gatatagcgg tagtctaata tctagcaaaa atcttttggg tgaaaaggct tgcaatttca
     4201 cgacaccgaa ctatttgtca ttttttaata aggaagtttt ccataaattc ctgtaattct
     4261 cggttgatct aattgaaaag agtagttttg catcacgATG AGGAGGGCTT TTGTAGAAAG
     4321 AAATACGAAC GAAACGAAAA TCAGCGTTGC CATCGCTTTG GACAAAGCTC CCTTACCTGA
     4381 AGAGTCGAAT TTTATTGATG AACTTATAAC TTCCAAGCAT GCAAACCAAA AGGGAGAACA
     4441 AGTAATCCAA GTAGACACGG GAATTGGATT CTTGGATCAC ATGTATCATG CACTGGCTAA
     4501 ACATGCAGGC TGGAGCTTAC GACTTTACTC AAGAGGTGAT TTAATCATCG ATGATCATCA
     4561 CACTGCAGAA GATACTGCTA TTGCACTTGG TATTGCATTC AAGCAGGCTA TGGGTAACTT
     4621 TGCCGGCGTT AAAAGATTTG GACATGCTTA TTGTCCACTT GACGAAGCTC TTTCTAGAAG
     4681 CGTAGTTGAC TTGTCGGGAC GGCCCTATGC TGTTATCGAT TTGGGATTAA AGCGTGAAAA
     4741 GGTTGGGGAA TTGTCCTGTG AAATGATCCC TCACTTACTA TATTCCTTTT CGGTAGCAGC
     4801 TGGAATTACT TTGCATGTTA CCTGCTTATA TGGTAGTAAT GACCATCATC GTGCTGAAAG
     4861 CGCTTTTAAA TCTCTGGCTG TTGCCATGCG CGCGGCTACT AGTCTTACTG GAAGTTCTGA
     4921 AGTCCCAAGC ACGAAGGGAG TGTTGTAAag atgaattgga ttatgtcagg aaaagaacga
     4981 caattttgca tccaaattgt ctaaatttta gagttgcttg aaaacaatag aaccttactt
     5041 gctttataat tacgttaatt agaagcgtta tctcgtgaag gaatatagta cgtagccgta
     5101 taaattgaat tgaatgttca gcttatagaa tagagacact ttgctgttca atgcgtcgtc
     5161 acttaccata ctcactttat tatacgactt taagtataaa ctccgcggtt atggtaaaat
     5221 taatgatgca caaacgtccg attccataAA AGCCAATGAA AGATGTATGT AGATGAATGT
     5281 AAAATACCAT GTAGACAAAC AAGATAAAAC TTGGTTATAA ACATTGGTGT TGGAACAGAA
     5341 TAAATTAGAT GTCAAAAAGT TTCGTCAATA TCACAAGCTC CATATGGTGC ACTCTCAGTA
     5401 CAATCTGCTC TGATGCCGCA TAGTTAAGCC AGCCCCGACA CCCGCCAACA CCCGCTGACG
     5461 CGCCCTGACG GGCTTGTCTG CTCCCGGCAT CCGCTTACAG ACAAGCTGTG ACCGTCTCCG
     5521 GGAGCTGCAT GTGTCAGAGG TTTTCACCGT CATCACCGAA ACGCGCGAGA CGAAAGGGCC
     5581 TCGTGATACG CCTATTTTTA TAGGTTAATG TCATGATAAT AATGGTTTCT TAGACGTCCG
     5641 GGGGATCCAT AATTTTATGA ATGAAGACGA TGGCATGTTT ATGCCGTTTT CTAAGTATCA
     5701 ACTTTGATGC ATTTTTTTGC ATTTTTGATA GCTTTTGGAT AAGTTATGAC TTTTACGATA
     5761 TATTTCCACA GCCAAAAAAA TGACATTACA ATGACAAGAT AATATTTATA GCGAAAATTT
     5821 TATTAGTATT CAGAGATTGT TTAGCGCCAA ATACATATTT CAACAGGTTT TTTTTTTTTT
     5881 TTTTTTTAAT TAATATAAAA AATAGTATTA GATGGGTCTC ATGAATAATA TACAATATAC
     5941 AAAATTCATT CGTTCTAATG CAAAGAGTTC GCTAAAAATT ATTCCTATTT TATATGATTT
     6001 ATTTCTTAAT TTGTTACAAT ATTGTAAGCT ATACAAAAGG TAATAGACTT TTTATATAAT
     6061 ATTATTACAA TCCCTTGTTA GTATATATAT ATCTATACCT ATACATAAAA TATCTATCAA
     6121 ATTTACAAAA ATTATTTATT TATATAATTT GGAGTAAAAC TTTAGCTTTT CATCACAATT
     6181 ATAAAATTGA ATTTATCAAG TAAAAGAGTT TATGTATTAG TCGCCTAGAA GGATCCATAA
     6241 TTTTATGAAT GAAGACGATG GCATGTTTAT GCCGTTTTCT AAGTATCAAC TTTGATGCAT
     6301 TTTTTTGCAT TTTTGATAGC TTTTGGATAA GTTATGACTT TTACGATATA TTTCCACAGC
     6361 CAAAAAAATG ACATTACAAT GACAAGATAA TATTTATAGC GAAAATTTTA TTAGTATTCA
     6421 GAGATTGTTT AGCGCCAAAT ACATATTTCA ACAGGTTTTT TTTTTTTTTT TTTTTAATTA
     6481 ATATAAAAAA TAGTATTAGA TGGGTCTCAT GAATAATATA CAATATACAA AATTCATTCG
     6541 TTCTAATGCA AAGAGTTCGC TAAAAATTAT TCCTATTTTA TATGATTTAT TTCTTAATTT
     6601 GTTACAATAT TGTAAGCTAT ACAAAAGGTA ATAGACTTTT TATATAATAT TATTACAATC
     6661 CCTTGTTAGT ATATATATAT CTATACCTAT ACATAAAATA TCTATCAAAT TTACAAAAAT
     6721 TATTTATTTA TATAATTTGG AGTAAAACTT TAGCTTTTCA TCACAATTAT AAAATTGAAT
     6781 TTATCAAGTA AAAGAGTTTA TGTATTAGTC GCCTAGAAGG ATCCACTAGG GACGTC
//
